# Supplementary material for: Spatial and Temporal Distribution of PM2.5 Pollution in Xi’an City, China
Source: Int J Environ Res Public Health. 2015 Jun 10;12(6):6608–25. doi: 10.3390/ijerph120606608 (PMC4483719; doi:10.3390/ijerph120606608)
Supplement: Supplementary File 1 [file ijerph-12-06608-s001.zip]

Archive with 4 entries (4 files):
- ijerph-82623-supplementary-jiancedian2.xlsx
- ijerph-82623-supplementary-xiaobo.xlsx
- ijerph-82623-supplementary-cluster.xlsx
- ijerph-82623-supplementary-data.xlsx
