# Supplementary material for: Spatial and Temporal Distribution of PM2.5 Pollution in Xi’an City, China
Source: Int J Environ Res Public Health. 2015 Jun 10;12(6):6608–25. doi: 10.3390/ijerph120606608 (PMC4483719; doi:10.3390/ijerph120606608)
Supplement: Supplementary File 1 [file ijerph-12-06608-s001.zip › ijerph-82623-supplementary-jiancedian2.xlsx]

## Sheet: Sheet1
区		经度	纬度		春（3-5）	夏（6-8）	秋（9-11）	冬（12-2）		全年	1月	2月	3月	4月	5月	6月	7月	8月	9月	10月	11月	12月
高压开关厂		108.905	34.284		135.275	74.0588	105.635	230.789		144.752	263.31	268.679	180.968	134.533	88.8	64.875	73.0645	82.4333	103.857	122.375	73.6364	255.091
兴庆小区		108.989	34.274		112.621	64.6047	122.627	211.111		134.833	239.308	259.852	160.63	112.233	69.8	49.32	64.7419	77.2	111.233	144.444	108.889	261.909
纺织城		109.055	34.292		117.023	71.978	126.409	188.378		129.704	236.036	233.296	178.367	102.867	62.5769	65.8667	76.5484	73.3667	91.1852	172	106.062	161.84
小寨		108.947	34.223		105.483	66.0444	113.466	207.178		125.724	217.643	238.074	139.935	100	71.8148	54.1034	68.0938	75.7241	99.4333	159.8	78.8571	218.714
市人民体育场		108.959	34.274		127.053	77.3833	135.63	198.011		152.915	249.571	289.45	172.233	112.462	78.25	54.4286	81.3913	101.75	109.167	200	153.714	219.304
高新西区		108.881	34.224		126.307	72.6548	117.051	214.111		142.112	272.31	264.929	170.258	122.037	84.7333	64.6	69.7	86.4167	103.286	150.414	89.3333	282.5
经开区		108.939	34.353		111.846	77.2759	113.6	206.489		131.985	279.3	217.2	150.28	103.28	85.1786	68.1724	78.6897	84.9655	121.367	140	75.1923	183.654
长安区		108.908	34.168		108.625	67.5682	97.8916	209.6		122.815	213.429	240.536	155.3	96.4483	72.5172	54.8	60.4333	88.8929	94.9286	127.889	71.9286	198.484
阎良区		109.224	34.674		113.081	68.3696	110.035	214.878		127.734	225.935	248.25	165.462	108.5	72.2667	61.9	68.1875	75.0333	95.9333	148.034	83.9231	192.286
临潼区		109.209	34.418		107.18	73.407	139.227	198.367		136.406	231.935	218.304	145.409	99.3704	85.4483	62.8667	68.5862	90.2963	133.87	188.429	86.9583	256.455
曲江文化集团		108.971	34.23		104.079	53.954	92.8658	190.4		114.521	274.286	196	154.393	98.0333	64.4839	44.6333	52.25	65.2414	80.4138	124.958	78.7586	165.333
广运潭		109.05	34.325		123.643	76.8953	121.234	217.389		140.364	241.966	257.964	167	124.273	79.8387	62.5667	78.2692	90.0333	108.037	157.129	81.4211	231.522
草滩		108.866	34.372		128.733	79.2528	174.258	266.356		163.705	286.444	260.214	174.129	117.1	92.2414	71.7	81.7419	84.2333	116.167	214.033	193.207	288.774
									1月	263.31	239.307	236.036	217.643	249.571	272.31	279.3	213.429	225.935	231.935	274.286	241.965	286.444
									2月	268.678	259.852	233.296	238.074	289.45	264.928	217.2	240.535	248.25	218.304	196	257.964	260.214
									3月	180.967	160.63	178.367	139.935	172.23	170.258	150.28	155.3	165.462	145.409	154.393	167	174.129
									4月	134.533	112.233	102.867	100	112.462	122.037	103.28	96.4483	108.5	99.3704	98.0333	124.273	117.1
									5月	88.8	69.8	62.5769	71.8148	78.25	84.7333	85.1786	72.5172	72.2667	85.4483	64.4839	79.8387	92.2414
									6月	64.875	49.32	65.8667	54.1035	54.4286	64.6	68.1724	54.8	61.9	62.8667	44.6333	62.5667	71.7
									7月	73.0645	64.7419	76.5484	68.0938	81.3913	69.7	78.6897	60.4333	68.1875	68.5862	52.25	78.2692	81.7419
									8月	82.4333	77.2	73.3667	75.7241	101.75	86.4167	84.9655	88.8929	75.0333	90.2963	65.2414	90.0333	84.2333
									9月	103.857	111.233	91.1852	99.4333	109.167	103.286	121.367	94.9286	95.9333	133.87	80.4138	108.037	116.167
									10月	122.375	144.444	172	159.8	200	150.414	140	127.889	148.035	188.429	124.958	157.129	214.033
									11月	73.6364	108.889	106.062	78.8571	153.714	89.3333	75.1923	71.9286	83.9231	86.9583	78.7586	81.421	193.207
									12月	255.091	261.909	161.84	218.714	219.304	282.5	183.654	198.484	192.286	256.454	165.333	231.522	288.774

## Sheet: Sheet2
	1月	2月	3月	4月	5月	6月	7月	8月	9月	10月	11月	12月
高压开关厂	263.31	268.678	180.967	134.533	88.8	64.875	73.0645	82.4333	103.857	122.375	73.6364	255.091
兴庆小区	239.307	259.852	160.63	112.233	69.8	49.32	64.7419	77.2	111.233	144.444	108.889	261.909
纺织城	236.036	233.296	178.367	102.867	62.5769	65.8667	76.5484	73.3667	91.1852	172	106.062	161.84
小寨	217.643	238.074	139.935	100	71.8148	54.1035	68.0938	75.7241	99.4333	159.8	78.8571	218.714
市人民体育场	249.571	289.45	172.23	112.462	78.25	54.4286	81.3913	101.75	109.167	200	153.714	219.304
高新西区	272.31	264.928	170.258	122.037	84.7333	64.6	69.7	86.4167	103.286	150.414	89.3333	282.5
经开区	279.3	217.2	150.28	103.28	85.1786	68.1724	78.6897	84.9655	121.367	140	75.1923	183.654
长安区	213.429	240.535	155.3	96.4483	72.5172	54.8	60.4333	88.8929	94.9286	127.889	71.9286	198.484
阎良区	225.935	248.25	165.462	108.5	72.2667	61.9	68.1875	75.0333	95.9333	148.035	83.9231	192.286
临潼区	231.935	218.304	145.409	99.3704	85.4483	62.8667	68.5862	90.2963	133.87	188.429	86.9583	256.454
曲江文化集团	274.286	196	154.393	98.0333	64.4839	44.6333	52.25	65.2414	80.4138	124.958	78.7586	165.333
广运潭	241.965	257.964	167	124.273	79.8387	62.5667	78.2692	90.0333	108.037	157.129	81.421	231.522
草滩	286.444	260.214	174.129	117.1	92.2414	71.7	81.7419	84.2333	116.167	214.033	193.207	288.774
