# Supplementary material for: Spatial and Temporal Distribution of PM2.5 Pollution in Xi’an City, China
Source: Int J Environ Res Public Health. 2015 Jun 10;12(6):6608–25. doi: 10.3390/ijerph120606608 (PMC4483719; doi:10.3390/ijerph120606608)
Supplement: Supplementary File 1 [file ijerph-12-06608-s001.zip › ijerph-82623-supplementary-xiaobo.xlsx]

## Sheet: wavelet
PM2.5	首要污染物	时间		4ceng		d1		d2
130	轻度	2013-1-1	1	232.771		25.5		1.5
79	良	2013-1-2	2	233.755		-25.5		1.5
50	良	2013-1-3	3	234.887		-51.5		-1.5
153	中度	2013-1-4	4	236.025		51.5		-1.5
262	重度	2013-1-5	5	237.193		-48.5		-26.75
359	严重	2013-1-6	6	238.387		48.5		-26.75
364	严重	2013-1-7	7	239.578		0		26.75
364	严重	2013-1-8	8	240.791		0		26.75
230	重度	2013-1-9	9	241.975		-49.5		13.25
329	严重	2013-1-10	10	243.072		49.5		13.25
242	重度	2013-1-11	11	244.126		-11		-13.25
264	重度	2013-1-12	12	245.191		11		-13.25
354	严重	2013-1-13	13	246.277		-36		118.25
426	严重	2013-1-14	14	247.43		36		118.25
109	轻度	2013-1-15	15	248.618		-44.5		-118.25
198	中度	2013-1-16	16	249.774		44.5		-118.25
214	重度	2013-1-17	17	250.918		-47		-59.75
308	严重	2013-1-18	18	252.058		47		-59.75
427	严重	2013-1-19	19	253.172		46.5		59.75
334	严重	2013-1-20	20	254.267		-46.5		59.75
90	良	2013-1-21	21	255.316		-44		-16
178	中度	2013-1-22	22	256.284		44		-16
273	重度	2013-1-23	23	257.183		107		16
59	良	2013-1-24	24	258.027		-107		16
133	轻度	2013-1-25	25	258.804		-17.5		-54.25
168	中度	2013-1-26	26	259.513		17.5		-54.25
223	重度	2013-1-27	27	260.135		-36		54.25
295	重度	2013-1-28	28	260.634		36		54.25
345	严重	2013-1-29	29	261.003		-30.5		-4.25
406	严重	2013-1-30	30	261.229		30.5		-4.25
347	严重	2013-1-31	31	261.293		-37		4.25
421	严重	2013-2-1	32	261.184		37		4.25
360	严重	2013-2-2	33	260.88		62.5		65.75
235	重度	2013-2-3	34	260.356		-62.5		65.75
183	中度	2013-2-4	35	259.603		17		-65.75
149	轻度	2013-2-5	36	258.614		-17		-65.75
315	严重	2013-2-6	37	257.376		56.5		10.25
202	重度	2013-2-7	38	255.877		-56.5		10.25
166	中度	2013-2-8	39	254.095		-72		-10.25
310	严重	2013-2-9	40	252.001		72		-10.25
500	严重	2013-2-10	41	249.579		104		126.75
292	重度	2013-2-11	42	246.81		-104		126.75
163	中度	2013-2-12	43	243.755		20.5		-126.75
122	轻度	2013-2-13	44	240.51		-20.5		-126.75
140	轻度	2013-2-14	45	237.122		26.5		-88.75
87	良	2013-2-15	46	233.669		-26.5		-88.75
306	严重	2013-2-16	47	230.18		15		88.75
276	重度	2013-2-17	48	226.65		-15		88.75
114	轻度	2013-2-18	49	223.17		-4		-18
122	轻度	2013-2-19	50	219.824		4		-18
130	轻度	2013-2-20	51	216.592		-24		18
178	中度	2013-2-21	52	213.442		24		18
159	中度	2013-2-22	53	210.379		-46		-65.5
251	重度	2013-2-23	54	207.369		46		-65.5
333	严重	2013-2-24	55	204.495		-3		65.5
339	严重	2013-2-25	56	201.893		3		65.5
372	严重	2013-2-26	57	199.57		6.5		98.5
359	严重	2013-2-27	58	197.567		-6.5		98.5
270	重度	2013-2-28	59	195.832		101.5		-98.5
67	轻度	2013-3-1	60	194.231		-101.5		-98.5
105	中度	2013-3-2	61	192.747		-7.5		-30.5
120	中度	2013-3-3	62	191.327		7.5		-30.5
135	中度	2013-3-4	63	189.934		-38.5		30.5
212	重度	2013-3-5	64	188.576		38.5		30.5
160	重度	2013-3-6	65	187.16		4		-26.75
152	中度	2013-3-7	66	185.583		-4		-26.75
128	中度	2013-3-8	67	183.938		-81.5		26.75
291	严重	2013-3-9	68	182.353		81.5		26.75
115	严重	2013-3-10	69	180.866		5		-88.75
105	轻度	2013-3-11	70	179.585		-5		-88.75
260	严重	2013-3-12	71	178.446		-27.5		88.75
315	严重	2013-3-13	72	177.3		27.5		88.75
156	中度	2013-3-14	73	176.205		-31		-6.75
218	重度	2013-3-15	74	175.185		31		-6.75
252	重度	2013-3-16	75	174.183		51.5		6.75
149	轻度	2013-3-17	76	173.19		-51.5		6.75
90	中度	2013-3-18	77	172.137		-22		-10.5
134	中度	2013-3-19	78	170.928		22		-10.5
107	中度	2013-3-20	79	169.593		-26		10.5
159	中度	2013-3-21	80	168.185		26		10.5
152	中度	2013-3-22	81	166.662		-22		25
196	中度	2013-3-23	82	165.013		22		25
115	中度	2013-3-24	83	163.186		-9		-25
133	轻度	2013-3-25	84	161.086		9		-25
124	轻度	2013-3-26	85	158.689		2.5		-17
119	轻度	2013-3-27	86	155.96		-2.5		-17
122	轻度	2013-3-28	87	152.839		-33.5		17
189	中度	2013-3-29	88	149.285		33.5		17
212	重度	2013-3-30	89	145.231		-6.5		27
225	重度	2013-3-31	90	140.6		6.5		27
207	重度	2013-4-1	91	135.563		42.5		-27
122	轻度	2013-4-2	92	130.38		-42.5		-27
159	中度	2013-4-3	93	125.172		0.5		43.75
158	中度	2013-4-4	94	120.157		-0.5		43.75
64	轻度	2013-4-5	95	115.382		-7		-43.75
78	良	2013-4-6	96	110.793		7		-43.75
102	轻度	2013-4-7	97	106.617		4.5		17.5
93	轻度	2013-4-8	98	103.057		-4.5		17.5
55	良	2013-4-9	99	100.041		-7.5		-17.5
70	良	2013-4-10	100	97.4945		7.5		-17.5
87	轻度	2013-4-11	101	95.403		4		6.5
79	良	2013-4-12	102	93.6544		-4		6.5
72	良	2013-4-13	103	92.4475		2		-6.5
68	良	2013-4-14	104	92.1046		-2		-6.5
78	轻度	2013-4-15	105	92.6286		2.5		-35.5
73	良	2013-4-16	106	94.0988		-2.5		-35.5
134	中度	2013-4-17	107	96.3273		-12.5		35.5
159	重度	2013-4-18	108	98.898		12.5		35.5
98	良	2013-4-19	109	101.715		3		-35
92	良	2013-4-20	110	104.575		-3		-35
148	轻度	2013-4-21	111	107.333		-17		35
182	中度	2013-4-22	112	109.975		17		35
145	轻度	2013-4-23	113	112.184		0		14
145	轻度	2013-4-24	114	113.625		0		14
117	轻度	2013-4-25	115	114.487		0		-14
117	轻度	2013-4-26	116	115.049		0		-14
99	轻度	2013-4-27	117	115.353		-31.5		35.75
162	中度	2013-4-28	118	115.625		31.5		35.75
60	良	2013-4-29	119	115.616		1		-35.75
58	良	2013-4-30	120	114.834		-1		-35.75
100	轻度	2013-5-1	121	113.364		18		-6.75
64	良	2013-5-2	122	111.177		-18		-6.75
82	轻度	2013-5-3	123	108.372		-13.5		6.75
109	轻度	2013-5-4	124	105.31		13.5		6.75
105	轻度	2013-5-5	125	102.004		-4		-1.5
113	轻度	2013-05-06	126	98.5162		4		-1.5
129	轻度	2013-5-7	127	95.0344		17		1.5
95	良	2013-5-8	128	91.6557		-17		1.5
33	良	2013-5-9	129	88.628		-13.5		-6
60	良	2013-5-10	130	86.2561		13.5		-6
53	良	2013-5-11	131	84.3078		-5.5		6
64	轻度	2013-5-12	132	82.4056		5.5		6
77	轻度	2013-5-13	133	80.4921		-3.5		-14.75
84	良	2013-5-14	134	78.3251		3.5		-14.75
110	轻度	2013-5-15	135	76.0721		0		14.75
110	轻度	2013-5-16	136	74.1493		0		14.75
69	良	2013-05-17	137	72.4066		10.5		-19.75
48	良	2013-05-18	138	70.785		-10.5		-19.75
82	轻度	2013-5-19	139	69.3342		-16		19.75
114	轻度	2013-5-20	140	67.9348		16		19.75
110	轻度	2013-5-21	141	66.6665		14		9
82	轻度	2013-05-22	142	65.6471		-14		9
84	轻度	2013-05-23	143	64.7257		6		-9
72	良	2013-05-24	144	63.7428		-6		-9
65	良	2013-05-25	145	62.6475		7.5		-0.25
50	优	2013-05-26	146	61.3126		-7.5		-0.25
68	良	2013-05-27	147	59.8822		10		0.25
48	良	2013-05-28	148	58.6351		-10		0.25
25	优	2013-05-29	149	57.5979		-10		-8.75
45	良	2013-05-30	150	56.8854		10		-8.75
46	良	2013-05-31	151	56.4948		-6.5		8.75
59	良	2013-06-01	152	56.293		6.5		8.75
78	中度	2013-06-02	153	56.4072		8		6.5
62	良	2013-06-03	154	56.9445		-8		6.5
55	良	2013-06-04	155	57.7709		-2		-6.5
59	良	2013-06-05	156	58.7561		2		-6.5
50	良	2013-06-06	157	59.8036		2		-2.75
46	良	2013-06-07	158	60.7286		-2		-2.75
92	良	2013-06-08	159	61.5842		38.5		2.75
15	优	2013-06-09	160	62.5082		-38.5		2.75
28	优	2013-06-10	161	63.3849		-2		-6
32	良	2013-06-11	162	64.1506		2		-6
48	良	2013-06-12	163	64.8151		6		6
36	良	2013-06-13	164	65.3303		-6		6
55	良	2013-06-14	165	65.7201		-7.5		-13
70	良	2013-06-15	166	66.04		7.5		-13
85	良	2013-06-16	167	66.1814		-3.5		13
92	轻度	2013-06-17	168	66.0107		3.5		13
112	中度	2013-06-18	169	65.5003		-22		36.5
156	中度	2013-06-19	170	64.5798		22		36.5
104	轻度	2013-06-20	171	63.3612		43		-36.5
18	优	2013-06-21	172	62.0651		-43		-36.5
33	良	2013-06-22	173	60.7408		-20.5		-5.25
74	良	2013-06-23	174	59.5045		20.5		-5.25
79	良	2013-06-24	175	58.4053		15		5.25
49	良	2013-06-25	176	57.4102		-15		5.25
40	良	2013-06-26	177	56.6754		-4.5		1
49	良	2013-06-27	178	56.3547		4.5		1
46	良	2013-06-28	179	56.3524		3.5		-1
39	良	2013-06-29	180	56.5458		-3.5		-1
50	良	2013-06-30	181	56.9014		-7		-6.5
64	良	2013-07-01	182	57.2972		7		-6.5
60	良	2013-07-02	183	57.8524		-10		6.5
80	中度	2013-07-03	184	58.7954		10		6.5
45	良	2013-07-04	185	60.0809		-2.5		-24.75
50	轻度	2013-07-05	186	61.7203		2.5		-24.75
97	中度	2013-07-06	187	63.6441		0		24.75
97	轻度	2013-07-07	188	65.6483		0		24.75
64	良	2013-07-08	189	67.7101		16		10
32	良	2013-07-09	190	69.7743		-16		10
18	良	2013-07-10	191	71.7365		-10		-10
38	轻度	2013-07-11	192	73.5426		10		-10
78	轻度	2013-07-12	193	75.0474		4		-19.75
70	良	2013-07-13	194	76.0791		-4		-19.75
125	轻度	2013-07-14	195	76.7347		11.5		19.75
102	轻度	2013-07-15	196	77.1776		-11.5		19.75
40	轻度	2013-07-16	197	77.4177		-19		6.25
78	良	2013-07-17	198	77.5565		19		6.25
38	优	2013-07-18	199	77.4839		-8.5		-6.25
55	良	2013-07-19	200	76.9654		8.5		-6.25
83	轻度	2013-07-20	201	76.05		-12		17.25
107	轻度	2013-07-21	202	74.738		12		17.25
48	良	2013-07-22	203	73.092		-12.5		-17.25
73	良	2013-07-23	204	71.3081		12.5		-17.25
135	轻度	2013-07-24	205	69.414		3.5		24
128	轻度	2013-07-25	206	67.4663		-3.5		24
119	轻度	2013-07-26	207	65.5762		35.5		-24
48	良	2013-07-27	208	63.8103		-35.5		-24
32	良	2013-07-28	209	62.3197		3		-24.5
26	优	2013-07-29	210	61.2841		-3		-24.5
67	中度	2013-07-30	211	60.6028		-11		24.5
89	中度	2013-07-31	212	60.101		11		24.5
49	良	2013-08-01	213	59.7703		-5		-8
59	良	2013-08-02	214	59.5063		5		-8
72	良	2013-08-03	215	59.4262		2		8
68	良	2013-08-04	216	59.7801		-2		8
63	良	2013-08-05	217	60.5185		-6		18.75
75	良	2013-08-06	218	61.6428		6		18.75
30	良	2013-08-07	219	63.1265		-1.5		-18.75
33	优	2013-08-08	220	64.818		1.5		-18.75
63	良	2013-08-09	221	66.7226		-11		11
85	轻度	2013-08-10	222	68.8314		11		11
55	良	2013-08-11	223	71.0524		3		-11
49	良	2013-08-12	224	73.326		-3		-11
65	良	2013-08-13	225	75.5483		0.5		-2
64	良	2013-08-14	226	77.5828		-0.5		-2
62	良	2013-08-15	227	79.5466		-6.5		2
75	轻度	2013-08-16	228	81.6357		6.5		2
74	轻度	2013-08-17	229	83.8816		-5		2.25
84	轻度	2013-08-18	230	86.4026		5		2.25
67	轻度	2013-08-19	231	89.1336		-7.5		-2.25
82	轻度	2013-08-20	232	91.8897		7.5		-2.25
124	轻度	2013-08-21	233	94.7535		5		-41
114	轻度	2013-08-22	234	97.7671		-5		-41
188	中度	2013-08-23	235	100.823		-13		41
214	重度	2013-08-24	236	103.852		13		41
120	轻度	2013-08-25	237	106.75		-4.5		20.5
129	中度	2013-08-26	238	109.351		4.5		20.5
115	轻度	2013-08-27	239	111.686		31.5		-20.5
52	良	2013-08-28	240	113.829		-31.5		-20.5
40	良	2013-08-29	241	115.685		1		-29.5
38	良	2013-08-30	242	117.206		-1		-29.5
79	轻度	2013-08-31	243	118.33		-19		29.5
117	轻度	2013-09-01	244	118.938		19		29.5
105	轻度	2013-09-02	245	118.996		-23.5		12.75
152	中度	2013-09-03	246	118.472		23.5		12.75
127	轻度	2013-09-04	247	117.253		24		-12.75
79	良	2013-09-05	248	115.236		-24		-12.75
98	轻度	2013-09-06	249	112.327		-10.5		-9.5
119	轻度	2013-09-07	250	108.413		10.5		-9.5
97	良	2013-09-08	251	103.776		-30.5		9.5
158	中度	2013-09-09	252	98.8661		30.5		9.5
113	轻度	2013-09-10	253	93.884		-3.5		8.25
120	轻度	2013-09-11	254	89.1875		3.5		8.25
145	轻度	2013-09-12	255	84.8794		45		-8.25
55	良	2013-09-13	256	80.8949		-45		-8.25
72	良	2013-09-14	257	77.6254		-15		10.25
102	中度	2013-09-15	258	75.431		15		10.25
49	良	2013-09-16	259	74.1941		-17.5		-10.25
84	良	2013-09-17	260	73.7753		17.5		-10.25
85	良	2013-09-18	261	74.1648		23		-2.25
39	良	2013-09-19	262	75.1811		-23		-2.25
80	良	2013-09-20	263	77.1706		13.5		2.25
53	良	2013-09-21	264	80.6979		-13.5		2.25
162	中度	2013-09-22	265	85.7749		57		20.75
48	良	2013-09-23	266	92.5426		-57		20.75
49	良	2013-09-24	267	100.645		-14.5		-20.75
78	良	2013-09-25	268	109.317		14.5		-20.75
108	轻度	2013-09-26	269	118.363		-10		-24.75
128	轻度	2013-09-27	270	127.39		10		-24.75
89	良	2013-09-28	271	136.129		-78.5		24.75
246	重度	2013-09-29	272	144.559		78.5		24.75
196	中度	2013-09-30	273	152.08		44.5		-8.25
107	轻度	2013-10-01	274	158.072		-44.5		-8.25
132	轻度	2013-10-02	275	162.871		-36		8.25
204	重度	2013-10-03	276	166.972		36		8.25
229	重度	2013-10-04	277	170.448		-5		9.25
239	重度	2013-10-05	278	173.705		5		9.25
185	中度	2013-10-06	279	176.268		-30.5		-9.25
246	重度	2013-10-07	280	177.218		30.5		-9.25
165	中度	2013-10-08	281	176.696		-31.5		41
228	重度	2013-10-09	282	174.633		31.5		41
104	轻度	2013-10-10	283	171.239		-10.5		-41
125	轻度	2013-10-11	284	167.232		10.5		-41
173	中度	2013-10-12	285	162.655		35.5		41
102	轻度	2013-10-13	286	157.663		-35.5		41
52	良	2013-10-14	287	152.61		-3.5		-41
59	良	2013-10-15	288	147.663		3.5		-41
87	良	2013-10-16	289	143.322		-26.5		-14.25
140	轻度	2013-10-17	290	140.187		26.5		-14.25
155	中度	2013-10-18	291	137.811		13		14.25
129	轻度	2013-10-19	292	135.477		-13		14.25
68	良	2013-10-20	293	133.071		-8.5		-30.75
85	良	2013-10-21	294	130.121		8.5		-30.75
143	轻度	2013-10-22	295	126.971		5		30.75
133	轻度	2013-10-23	296	124.451		-5		30.75
102	轻度	2013-10-24	297	122.279		-26.5		-43
155	中度	2013-10-25	298	120.357		26.5		-43
186	中度	2013-10-26	299	118.757		-28.5		43
243	重度	2013-10-27	300	117.204		28.5		43
290	重度	2013-10-28	301	115.841		20		96.25
250	重度	2013-10-29	302	114.868		-20		96.25
92	良	2013-10-30	303	113.986		14.5		-96.25
63	良	2013-10-31	304	112.897		-14.5		-96.25
68	良	2013-11-01	305	111.468		-5.5		-19.75
79	良	2013-11-02	306	109.422		5.5		-19.75
99	良	2013-11-03	307	107.06		-14		19.75
127	轻度	2013-11-04	308	104.948		14		19.75
94	良	2013-11-05	309	103.145		0.5		-18.25
93	良	2013-11-06	310	101.902		-0.5		-18.25
138	轻度	2013-11-07	311	101.189		8		18.25
122	轻度	2013-11-08	312	100.7		-8		18.25
46	良	2013-11-09	313	100.692		6.5		-4.75
33	优	2013-11-10	314	101.37		-6.5		-4.75
46	良	2013-11-11	315	102.468		-3		4.75
52	良	2013-11-12	316	103.745		3		4.75
67	良	2013-11-13	317	105		-6		-9.25
79	轻度	2013-11-14	318	105.857		6		-9.25
108	轻度	2013-11-15	319	106.43		16.5		9.25
75	轻度	2013-11-16	320	106.991		-16.5		9.25
107	轻度	2013-11-17	321	107.316		-20		-8.75
147	轻度	2013-11-18	322	107.289		20		-8.75
159	中度	2013-11-19	323	106.908		14.5		8.75
130	轻度	2013-11-20	324	106.043		-14.5		8.75
162	中度	2013-11-21	325	104.732		-14		62.25
190	中度	2013-11-22	326	103.062		14		62.25
60	良	2013-11-23	327	100.815		8.5		-62.25
43	良	2013-11-24	328	97.7357		-8.5		-62.25
65	良	2013-11-25	329	93.75		6.5		8.25
52	良	2013-11-26	330	88.7013		-6.5		8.25
32	良	2013-11-27	331	83.0246		-10		-8.25
52	良	2013-11-28	332	77.4588		10		-8.25
83	良	2013-11-29	333	72.2845		7		-26.75
69	良	2013-11-30	334	68.0109		-7		-26.75
74	良	2013-12-01	335	64.846		-55.5		26.75
185	中度	2013-12-02	336	62.7417		55.5		26.75
77	良	2013-12-03	337	62.303		1		-4
75	良	2013-12-04	338	64.1081		-1		-4
50	良	2013-12-05	339	67.973		-34		4
118	轻度	2013-12-06	340	73.6556		34		4
165	中度	2013-12-07	341	81.1578		32.5		29.75
100	轻度	2013-12-08	342	90.2115		-32.5		29.75
49	良	2013-12-09	343	101.341		-24		-29.75
97	轻度	2013-12-10	344	115.417		24		-29.75
85	良	2013-12-11	345	132.448		-7		-11.5
99	良	2013-12-12	346	152.637		7		-11.5
128	轻度	2013-12-13	347	175.153		13		11.5
102	轻度	2013-12-14	348	198.407		-13		11.5
59	良	2013-12-15	349	221.845		-18		-139
95	良	2013-12-16	350	244.484		18		-139
278	重度	2013-12-17	351	265.724		-77		139
432	严重	2013-12-18	352	285.451		77		139
445	严重	2013-12-19	353	302.329		1.5		2.75
442	严重	2013-12-20	354	315.001		-1.5		2.75
420	严重	2013-12-21	355	323.943		-18		-2.75
456	严重	2013-12-22	356	329.885		18		-2.75
500	严重	2013-12-23	357	332.8		0		97.75
500	严重	2013-12-24	358	333.298		0		97.75
496	严重	2013-12-25	359	330.221		191.5		-97.75
113	轻度	2013-12-26	360	321.555		-191.5		-97.75
128	轻度	2013-12-27	361	307.331		-5		-9.25
138	轻度	2013-12-28	362	287.155		5		-9.25
180	中度	2013-12-29	363	262.212		28.5		9.25
123	轻度	2013-12-30	364	235.121		-28.5		9.25
90	良	2013-12-31	365	206.566		0		0
