# Supplementary material for: Spatial and Temporal Distribution of PM2.5 Pollution in Xi’an City, China
Source: Int J Environ Res Public Health. 2015 Jun 10;12(6):6608–25. doi: 10.3390/ijerph120606608 (PMC4483719; doi:10.3390/ijerph120606608)
Supplement: Supplementary File 1 [file ijerph-12-06608-s001.zip › ijerph-82623-supplementary-cluster.xlsx]

## Sheet: Sheet1
416	430	270	478	453	469	370	467	372	457	410	379	436		全市平均
99	110	95	103	122	98	104	113	55	128	87	105	133	365	130
69	68	67	69	98	64	85	72	49	82	74	63	113	364	79
70	54	50	62	63	67	59	58	55	42	40	42	73	363	50
142	130	127	140	134	160	160	125	156	213	99	162	145	362	153
118	123	115	99	123	119	132	109	142	152	85	117	114	361	262
113	88	88	74	90	99	123	88	115	139	64	92	110	360	359
82	89	74	73	85	77	79	95	58	73	65	95	67	359	364
38	35	38	30	42	32	43	59	33	26	33	43	43	358	364
43	39	36	33	46	48	49	36	52	25	40	35	63	357	230
88	180	172	175	239	192	180	203	149	212	152	203	176	356	329
124	95	105	97	173	108	104	115	95	172	82	142	100	355	242
85	114	112	110	145	122	124	134	113	158	93	145	120	354	264
77	79	73	77	120	80	92	84	74	89	67	83	72	353	354
68	67	68	60	109	65	100	70	70	78	55	74	93	352	426
57	85	67	63	100	67	80	72	89	85	54	72	122	351	109
64	79	80	92	88	99	84	69	85	95	70	128	79	350	198
43	49	54	68	58	82	88	64	75	90	45	55	95	349	214
113	105	102	124	110	137	117	125	89	132	108	123	124	348	308
42	46	57	43	58	62	65	54	62	49	38	63	65	347	427
88	33	43	32	38	43	57	38	40	38	26	57	62	346	334
100	98	115	128	102	99	108	99	77	98	78	132	93	345	90
67	119	144	185	119	117	124	143	90	134	110	120	117	344	178
19	13	23	12	23	16	23	12	18	15	10	20	23	343	273
49	43	55	38	45	57	54	25	32	39	35	54	57	342	59
82	78	89	80	83	117	84	79	52	78	67	78	102	341	133
75	78	87	57	63	59	62	74	43	59	50	62	88	340	168
45	45	63	45	58	49	55	42	54	53	38	49	58	339	223
55	50	52	38	52	49	67	48	50	43	33	42	73	338	295
46	33	38	29	38	40	64	38	58	38	25	42	62	337	345
98	89	113	112	92	95	94	88	73	77	74	100	107	336	406
88	87	97	80	88	93	88	89	73	89	72	85	99	335	347
70	67	74	67	72	74	75	70	73	74	57	73	83	334	421
67	29	43	28	33	45	35	33	36	35	22	33	38	333	360
39	29	45	25	35	33	33	26	36	23	23	30	55	332	235
32	26	32	26	29	28	33	25	29	28	13	25	39	331	183
18	13	19	16	18	15	18	10	15	22	3	18	12	330	149
94	73	92	68	94	84	114	58	129	124	62	110	124	329	315
53	33	45	40	43	53	50	40	52	59	35	43	43	328	202
57	39	46	45	46	54	48	39	62	65	38	53	49	327	166
59	54	60	57	59	59	68	43	67	74	45	63	69	326	310
53	52	52	52	54	64	59	45	63	78	35	60	62	325	500
67	58	57	54	70	78	60	69	53	62	49	67	62	324	292
85	64	59	72	83	114	87	88	75	74	67	64	82	323	163
75	46	52	59	63	72	94	53	62	52	39	43	93	322	122
53	35	39	39	53	53	69	53	58	30	32	36	84	321	140
49	43	43	32	43	48	60	50	55	43	33	39	77	320	87
26	23	22	22	30	25	30	23	23	19	20	23	33	319	306
123	110	124	114	92	122	125	99	83	122	98	114	170	318	276
113	100	107	94	105	138	120	132	89	105	94	130	113	317	114
72	69	82	59	80	104	103	98	83	104	65	89	95	316	122
93	64	58	55	74	102	114	75	52	97	65	67	100	315	130
59	45	39	45	50	53	84	49	53	63	49	39	95	314	178
85	85	35	73	115	90	63	100	75	83	79	97	78	313	159
75	58	30	65	68	77	68	63	72	75	63	57	97	312	251
62	63	52	55	60	65	43	62	64	50	55	54	59	311	333
60	57	83	57	62	62	52	64	59	54	52	62	68	310	339
133	108	133	112	124	193	78	99	94	95	105	127	80	309	372
169	100	102	132	114	190	90	127	87	92	118	83	90	308	359
195	144	113	125	166	149	138	112	158	135	124	192	182	307	270
200	158	160	144	195	172	163	118	144	152	138	178	143	306	67
113	68	69	59	73	73	77	65	60	62	58	63	67	305	105
85	55	58	39	55	48	53	43	49	74	43	55	43	304	120
89	64	88	54	70	55	64	50	53	52	55	67	57	303	135
158	173	129	172	168	200	107	160	160	169	155	143	133	302	212
179	172	140	148	168	162	122	173	179	170	138	166	173	301	160
138	129	133	114	128	120	93	110	119	134	109	133	105	300	152
229	210	144	215	245	253	190	218	195	152	199	195	253	299	128
237	231	426	222	235	253	153	250	236	249	207	228	203	298	291
235	223	118	204	220	243	145	203	233	228	189	222	198	297	115
198	196	165	165	188	228	132	201	204	198	169	198	183	296	105
150	124	195	104	137	122	149	87	130	117	102	117	180	295	260
148	109	203	99	110	130	122	88	176	119	93	127	127	294	315
114	108	117	78	109	93	98	97	129	89	107	113	140	293	156
268	274	137	190	265	248	249	233	255	204	277	289	246	292	218
105	112	159	93	109	113	90	107	105	93	102	115	89	291	252
162	127	198	108	144	135	142	98	163	88	124	129	200	290	149
169	125	362	108	133	176	144	138	107	123	124	125	173	289	90
402	382	144	349	414	400	317	341	352	349	294	387	380	288	134
412	394	186	368	428	398	386	345	420	333	290	362	426	287	107
225	133	268	158	153	175	178	119	210	163	103	169	205	286	159
138	137	307	109	130	135	128	123	165	128	99	153	162	285	152
296	291	306	284	299	278	280	255	313	276	215	305	327	284	196
190	150	295	195	176	198	144	198	168	180	118	172	170	283	115
221	208	77	309	219	206	193	208	203	196	150	216	223	282	133
346	325	134	138	323	343	289	312	322	327	234	335	324	281	124
166	144	100	170	144	149	152	142	217	138	110	153	180	280	119
199	200	155	251	219	203	156	182	186	186	139	180	201	279	122
240	250	276	359	227	284	163	265	206	215	226	213	219	278	189
391	385	496	413	375	403	360	400	275	320	298	381	396	277	212
440	459	413	312	442	444	410	433	349	423	371	432	430	276	225
318	370	250	389	341	339	474	338	344	336	288	334	315	275	207
429	447	326	331	341	408	379	410	371	410	414	422	460	274	122
413	346	316	261	327	374	304	362	291	352	364	343	327	273	159
293	321	372	223	304	284	401	268	236	272	303	306	349	272	158
266	219	251	135	219	301	207	212	143	210	245	196	192	271	64
172	183	148	124	190	144	242	82	159	186	176	173	272	270	78
169	137	333	49	156	185	196	78	153	87	127	108	185	269	102
65	54	414	229	54	54	69	60	72	63	59	58	67	268	93
329	349	93	204	310	316	293	285	258	328	331	321	300	267	55
214	242	57	153	206	231	188	208	159	189	259	231	196	266	70
148	120	173	386	78	92	127	92	196	90	104	99	200	265	87
269	250	420	288	236	248	272	195	266	212	279	232	272	264	79
383	373	139	309	365	407	444	322	311	288	438	310	446	263	72
320	278	294	149	271	258	312	210	257	229	286	239	303	262	68
													261	78
													260	73
													259	134
													258	159
													257	98
													256	92
													255	148
													254	182
													253	145
													252	145
													251	117
													250	117
													249	99
													248	162
													247	60
													246	58
													245	100
													244	64
													243	82
													242	109
													241	105
													240	113
													239	129
													238	95
													237	33
													236	60
													235	53
													234	64
													233	77
													232	84
													231	110
													230	110
													229	69
													228	48
													227	82
													226	114
													225	110
													224	82
													223	84
													222	72
													221	65
													220	50
													219	68
													218	48
													217	25
													216	45
													215	46
													214	59
													213	78
													212	62
													211	55
													210	59
													209	50
													208	46
													207	92
													206	15
													205	28
													204	32
													203	48
													202	36
													201	55
													200	70
													199	85
													198	92
													197	112
													196	156
													195	104
													194	18
													193	33
													192	74
													191	79
													190	49
													189	40
													188	49
													187	46
													186	39
													185	50
													184	64
													183	60
													182	80
													181	45
													180	50
													179	97
													178	97
													177	64
													176	32
													175	18
													174	38
													173	78
													172	70
													171	125
													170	102
													169	40
													168	78
													167	38
													166	55
													165	83
													164	107
													163	48
													162	73
													161	135
													160	128
													159	119
													158	48
													157	32
													156	26
													155	67
													154	89
													153	49
													152	59
													151	72
													150	68
													149	63
													148	75
													147	30
													146	33
													145	63
													144	85
													143	55
													142	49
													141	65
													140	64
													139	62
													138	75
													137	74
													136	84
													135	67
													134	82
													133	124
													132	114
													131	188
													130	214
													129	120
													128	129
													127	115
													126	52
													125	40
													124	38
													123	79
													122	117
													121	105
													120	152
													119	127
													118	79
													117	98
													116	119
													115	97
													114	158
													113	113
													112	120
													111	145
													110	55
													109	72
													108	102
													107	49
													106	84
													105	85
													104	39
													103	80
													102	53
													101	162
													100	48
													99	49
													98	78
													97	108
													96	128
													95	89
													94	246
													93	196
													92	107
													91	132
													90	204
													89	229
													88	239
													87	185
													86	246
													85	165
													84	228
													83	104
													82	125
													81	173
													80	102
													79	52
													78	59
													77	87
													76	140
													75	155
													74	129
													73	68
													72	85
													71	143
													70	133
													69	102
													68	155
													67	186
													66	243
													65	290
													64	250
													63	92
													62	63
													61	68
													60	79
													59	99
													58	127
													57	94
													56	93
													55	138
													54	122
													53	46
													52	33
													51	46
													50	52
													49	67
													48	79
													47	108
													46	75
													45	107
													44	147
													43	159
													42	130
													41	162
													40	190
													39	60
													38	43
													37	65
													36	52
													35	32
													34	52
													33	83
													32	69
													31	74
													30	185
													29	77
													28	75
													27	50
													26	118
													25	165
													24	100
													23	49
													22	97
													21	85
													20	99
													19	128
													18	102
													17	59
													16	95
													15	278
													14	432
													13	445
													12	442
													11	420
													10	456
													9	500
													8	500
													7	496
													6	113
													5	128
													4	138
													3	180
													2	123
													1	90
