# Supplementary material for: Spatial and Temporal Distribution of PM2.5 Pollution in Xi’an City, China
Source: Int J Environ Res Public Health. 2015 Jun 10;12(6):6608–25. doi: 10.3390/ijerph120606608 (PMC4483719; doi:10.3390/ijerph120606608)
Supplement: Supplementary File 1 [file ijerph-12-06608-s001.zip › ijerph-82623-supplementary-data.xlsx]

## Sheet: cluster
92	67	107	84	114	87	115	65	97	74	87	89	108
148	110	166	145	190	160	160	124	196	112	144	138	156
150	128	169	140	189	160	150	128	147	169	140	170	134
212	147	225	216	231	233	183	185	125	115	211	176	122
102	74	133	90	114	108	104	64	137	82	88	107	95
85	57	85	87	82	152	70	73	70	70	80	79	52
48	49	68	45	68	60	64	46	78	77	62	74	62
129	118	211	122	158	176	144	109	122	138	163	162	143
70	50	80	53	60	103	62	46	55	69	65	53	58
82	88	102	60	80	97	78	57	63	67	87	75	70
53	43	70	43	53	63	53	38	42	55	57	43	52
103	97	156	112	119	103	93	128	68	103	133	115	77
70	65	90	70	89	36	72	70	68	75	82	82	83
142	112	169	132	147	80	135	140	144	80	159	132	133
105	74	104	95	94	68	74	83	75	79	93	103	64
59	55	67	52	57	22	40	38	39	35	64	68	40
70	53	84	63	70	38	58	46	65	57	59	70	55
149	158	224	180	166	223	134	103	203	169	189	201	127
78	62	90	59	58	79	59	55	73	33	69	70	60
53	53	69	49	54	67	50	48	77	50	55	59	46
132	169	219	166	148	206	117	143	214	149	196	173	122
140	182	209	180	155	137	112	147	129	149	211	179	90
45	38	54	36	33	20	38	42	49	45	42	38	33
80	73	97	92	74	89	98	94	77	78	99	72	53
125	114	155	137	130	95	149	99	170	188	125	178	132
139	100	139	108	109	107	138	95	145	145	119	144	108
100	89	122	90	92	53	102	73	140	128	97	118	87
142	109	140	117	104	109	117	103	112	127	134	143	102
73	54	65	55	49	92	79	53	92	59	59	55	105
156	159	202	148	135	82	119	130	149	196	196	196	127
69	42	60	45	45	52	50	49	54	67	45	57	57
70	67	93	60	77	54	79	59	79	102	73	83	122
62	38	49	42	43	50	50	36	35	43	45	72	58
30	25	33	22	28	19	32	16	46	40	23	35	40
69	49	67	52	52	54	60	70	64	78	62	64	57
90	57	68	64	63	69	59	70	54	70	64	65	67
60	42	53	80	48	43	36	54	49	48	53	48	38
40	23	25	23	28	23	15	26	18	23	28	23	12
79	57	75	67	60	45	69	77	53	73	77	69	53
85	65	87	70	69	53	78	67	58	70	84	99	65
68	53	63	58	52	55	50	60	54	63	59	80	52
40	29	36	33	28	32	63	29	42	33	30	30	49
38	35	57	32	36	40	42	30	45	42	36	42	43
83	57	82	60	82	63	84	68	63	75	63	68	54
26	20	25	22	29	30	32	19	23	23	26	20	19
67	54	75	54	94	33	72	54	63	73	65	65	68
75	58	78	65	77	89	70	59	49	72	64	50	95
99	112	95	99	130	69	107	79	77	119	84	79	156
142	117	104	124	132	124	95	94	114	130	89	54	150
46	45	33	43	38	54	30	30	30	30	36	20	53
73	89	93	74	98	82	67	74	57	77	75	82	97
80	75	65	72	84	54	65	62	46	54	55	45	97
103	72	82	95	114	62	88	77	67	82	74	64	115
110	117	89	92	137	92	83	79	75	82	73	100	94
129	119	117	107	183	59	124	83	102	114	89	79	143
45	58	55	54	64	60	48	35	46	42	57	32	57
127	99	100	80	112	57	65	59	87	90	95	64	112
156	144	130	122	142	169	85	90	80	82	134	138	142
132	119	90	120	107	175	115	100	72	75	109	117	120
113	99	80	85	95	68	93	70	84	63	78	99	122
113	77	87	84	97	43	75	59	73	59	70	84	122
267	122	100	117	127	93	144	85	74	68	82	70	127
62	57	54	43	54	65	48	28	40	32	30	40	60
65	46	48	52	54	59	46	22	57	35	26	38	48
98	114	100	92	117	128	98	100	97	80	78	83	133
125	208	160	127	204	153	188	162	183	144	129	173	199
130	195	159	125	186	165	264	145	137	133	119	143	186
107	163	130	118	149	135	170	128	159	75	99	150	186
260	295	255	272	273	334	236	239	179	241	205	233	244
223	255	204	268	221	285	182	228	143	176	183	178	192
180	192	144	190	180	224	142	172	119	125	118	129	155
124	137	113	145	130	150	117	95	95	100	94	114	117
140	97	95	95	112	122	112	68	100	83	60	110	109
272	390	305	293	367	127	359	280	249	329	275	278	344
162	226	176	204	215	260	152	239	178	213	169	163	211
212	278	223	182	278	261	224	203	263	266	190	206	281
78	109	78	88	103	63	95	88	88	92	77	87	122
215	272	221	245	269	237	225	202	205	277	208	176	235
79	90	85	90	95	95	100	79	72	103	67	74	83
345	398	332	354	407	414	364	312	325	441	256	259	421
276	334	282	283	348	281	337	218	270	373	214	238	368
251	268	225	258	303	196	278	214	258	294	172	213	321
232	290	240	262	305	249	275	193	255	285	185	212	324
186	193	180	182	198	222	182	139	172	205	124	140	208
134	124	127	135	156	172	155	89	140	152	93	93	206
268	219	199	214	235	138	217	221	139	189	158	158	198
124	150	134	192	132	144	119	80	110	103	118	125	107
360	363	302	337	353	354	337	290	328	210	232	259	414
363	347	255	344	338	272	270	274	253	253	236	264	313
189	235	137	241	256	163	205	150	175	143	175	160	255
129	138	93	140	142	117	94	143	110	123	103	107	118
416	430	270	478	453	469	370	467	372	457	410	379	436
99	110	95	103	122	98	104	113	55	128	87	105	133
69	68	67	69	98	64	85	72	49	82	74	63	113
70	54	50	62	63	67	59	58	55	42	40	42	73
142	130	127	140	134	160	160	125	156	213	99	162	145
118	123	115	99	123	119	132	109	142	152	85	117	114
113	88	88	74	90	99	123	88	115	139	64	92	110
82	89	74	73	85	77	79	95	58	73	65	95	67
38	35	38	30	42	32	43	59	33	26	33	43	43
43	39	36	33	46	48	49	36	52	25	40	35	63
88	180	172	175	239	192	180	203	149	212	152	203	176
124	95	105	97	173	108	104	115	95	172	82	142	100
85	114	112	110	145	122	124	134	113	158	93	145	120
77	79	73	77	120	80	92	84	74	89	67	83	72
68	67	68	60	109	65	100	70	70	78	55	74	93
57	85	67	63	100	67	80	72	89	85	54	72	122
64	79	80	92	88	99	84	69	85	95	70	128	79
43	49	54	68	58	82	88	64	75	90	45	55	95
113	105	102	124	110	137	117	125	89	132	108	123	124
42	46	57	43	58	62	65	54	62	49	38	63	65
88	33	43	32	38	43	57	38	40	38	26	57	62
100	98	115	128	102	99	108	99	77	98	78	132	93
67	119	144	185	119	117	124	143	90	134	110	120	117
19	13	23	12	23	16	23	12	18	15	10	20	23
49	43	55	38	45	57	54	25	32	39	35	54	57
82	78	89	80	83	117	84	79	52	78	67	78	102
75	78	87	57	63	59	62	74	43	59	50	62	88
45	45	63	45	58	49	55	42	54	53	38	49	58
55	50	52	38	52	49	67	48	50	43	33	42	73
46	33	38	29	38	40	64	38	58	38	25	42	62
98	89	113	112	92	95	94	88	73	77	74	100	107
88	87	97	80	88	93	88	89	73	89	72	85	99
70	67	74	67	72	74	75	70	73	74	57	73	83
67	29	43	28	33	45	35	33	36	35	22	33	38
39	29	45	25	35	33	33	26	36	23	23	30	55
32	26	32	26	29	28	33	25	29	28	13	25	39
18	13	19	16	18	15	18	10	15	22	3	18	12
94	73	92	68	94	84	114	58	129	124	62	110	124
53	33	45	40	43	53	50	40	52	59	35	43	43
57	39	46	45	46	54	48	39	62	65	38	53	49
59	54	60	57	59	59	68	43	67	74	45	63	69
53	52	52	52	54	64	59	45	63	78	35	60	62
67	58	57	54	70	78	60	69	53	62	49	67	62
85	64	59	72	83	114	87	88	75	74	67	64	82
75	46	52	59	63	72	94	53	62	52	39	43	93
53	35	39	39	53	53	69	53	58	30	32	36	84
49	43	43	32	43	48	60	50	55	43	33	39	77
26	23	22	22	30	25	30	23	23	19	20	23	33
123	110	124	114	92	122	125	99	83	122	98	114	170
113	100	107	94	105	138	120	132	89	105	94	130	113
72	69	82	59	80	104	103	98	83	104	65	89	95
93	64	58	55	74	102	114	75	52	97	65	67	100
59	45	39	45	50	53	84	49	53	63	49	39	95
85	85	35	73	115	90	63	100	75	83	79	97	78
75	58	30	65	68	77	68	63	72	75	63	57	97
62	63	52	55	60	65	43	62	64	50	55	54	59
60	57	83	57	62	62	52	64	59	54	52	62	68
133	108	133	112	124	193	78	99	94	95	105	127	80
169	100	102	132	114	190	90	127	87	92	118	83	90
195	144	113	125	166	149	138	112	158	135	124	192	182
200	158	160	144	195	172	163	118	144	152	138	178	143
113	68	69	59	73	73	77	65	60	62	58	63	67
85	55	58	39	55	48	53	43	49	74	43	55	43
89	64	88	54	70	55	64	50	53	52	55	67	57
158	173	129	172	168	200	107	160	160	169	155	143	133
179	172	140	148	168	162	122	173	179	170	138	166	173
138	129	133	114	128	120	93	110	119	134	109	133	105
229	210	144	215	245	253	190	218	195	152	199	195	253
237	231	426	222	235	253	153	250	236	249	207	228	203
235	223	118	204	220	243	145	203	233	228	189	222	198
198	196	165	165	188	228	132	201	204	198	169	198	183
150	124	195	104	137	122	149	87	130	117	102	117	180
148	109	203	99	110	130	122	88	176	119	93	127	127
114	108	117	78	109	93	98	97	129	89	107	113	140
268	274	137	190	265	248	249	233	255	204	277	289	246
105	112	159	93	109	113	90	107	105	93	102	115	89
162	127	198	108	144	135	142	98	163	88	124	129	200
169	125	362	108	133	176	144	138	107	123	124	125	173
402	382	144	349	414	400	317	341	352	349	294	387	380
412	394	186	368	428	398	386	345	420	333	290	362	426
225	133	268	158	153	175	178	119	210	163	103	169	205
138	137	307	109	130	135	128	123	165	128	99	153	162
296	291	306	284	299	278	280	255	313	276	215	305	327
190	150	295	195	176	198	144	198	168	180	118	172	170
221	208	77	309	219	206	193	208	203	196	150	216	223
346	325	134	138	323	343	289	312	322	327	234	335	324
166	144	100	170	144	149	152	142	217	138	110	153	180
199	200	155	251	219	203	156	182	186	186	139	180	201
240	250	276	359	227	284	163	265	206	215	226	213	219
391	385	496	413	375	403	360	400	275	320	298	381	396
440	459	413	312	442	444	410	433	349	423	371	432	430
318	370	250	389	341	339	474	338	344	336	288	334	315
429	447	326	331	341	408	379	410	371	410	414	422	460
413	346	316	261	327	374	304	362	291	352	364	343	327
293	321	372	223	304	284	401	268	236	272	303	306	349
266	219	251	135	219	301	207	212	143	210	245	196	192
172	183	148	124	190	144	242	82	159	186	176	173	272
169	137	333	49	156	185	196	78	153	87	127	108	185
65	54	414	229	54	54	69	60	72	63	59	58	67
329	349	93	204	310	316	293	285	258	328	331	321	300
214	242	57	153	206	231	188	208	159	189	259	231	196
148	120	173	386	78	92	127	92	196	90	104	99	200
269	250	420	288	236	248	272	195	266	212	279	232	272
383	373	139	309	365	407	444	322	311	288	438	310	446
320	278	294	149	271	258	312	210	257	229	286	239	303

## Sheet: wavelet
天数	浓度		a4		d1	d2
365	117		114.009		-1	16.5
364	119		115.543		1	16.5
363	70		117.377		-15	-16.5
362	100		119.678		15	-16.5
361	208		122.486		-1	66.25
360	210		125.885		1	66.25
359	103		129.911		26.5	-66.25
358	50		134.541		-26.5	-66.25
357	95		139.873		-43.5	13.75
356	182		146		43.5	13.75
355	160		152.713		49	-13.75
354	62		159.727		-49	-13.75
353	120		166.883		-35	-72.25
352	190		173.902		35	-72.25
351	289		180.746		-10.5	72.25
350	310		187.495		10.5	72.25
349	223		193.887		47.5	51.5
348	128		199.697		-47.5	51.5
347	78		204.971		5.5	-51.5
346	67		209.74		-5.5	-51.5
345	135		214.001		-33	-36.75
344	201		217.849		33	-36.75
343	268		221.041		26.5	36.75
342	215		223.208		-26.5	36.75
341	130		224.31		-24	-46.5
340	178		224.218		24	-46.5
339	249		223.172		2	46.5
338	245		221.684		-2	46.5
337	288		219.875		-32.5	-62
336	353		218.014		32.5	-62
335	500		216.248		55.5	62
334	389		214.549		-55.5	62
333	413		213.304		79.5	124.75
332	254		212.91		-79.5	124.75
331	85		213.118		1	-124.75
330	83		213.585		-1	-124.75
329	100		214.233		-36	-11.25
328	172		214.756		36	-11.25
327	230		215.455		71.5	11.25
326	87		216.924		-71.5	11.25
325	113		219.043		-28.5	-37.75
324	170		221.835		28.5	-37.75
323	233		225.123		16	37.75
322	201		228.386		-16	37.75
321	237		231.563		-30	18.5
320	297		234.512		30	18.5
319	274		236.964		44	-18.5
318	186		238.773		-44	-18.5
317	186		239.565		8	-30.75
316	170		238.896		-8	-30.75
315	220		237.029		-19.5	30.75
314	259		234.407		19.5	30.75
313	300		231.068		-2.5	3.25
312	305		227.29		2.5	3.25
311	297		222.795		1	-3.25
310	295		216.978		-1	-3.25
309	200		209.982		50.5	5.5
308	99		201.826		-50.5	5.5
307	118		192.685		-20.5	-5.5
306	159		183.089		20.5	-5.5
305	215		173.126		-18.5	44
304	252		162.958		18.5	44
303	132		152.899		-13.5	-44
302	159		143.147		13.5	-44
301	163		134.119		6.5	23.5
300	150		126.308		-6.5	23.5
299	115		119.474		5.5	-23.5
298	104		113.179		-5.5	-23.5
297	144		107.428		22.5	37.75
296	99		101.974		-22.5	37.75
295	46		97.1523		0	-37.75
294	46		93.6466		0	-37.75
293	62		91.3569		-6.5	-18.75
292	75		90.317		6.5	-18.75
291	105		90.3695		-1	18.75
290	107		90.9764		1	18.75
289	142		92.0821		21.5	33.5
288	99		93.543		-21.5	33.5
287	39		95.0822		-14.5	-33.5
286	68		96.5581		14.5	-33.5
285	113		97.5675		10.5	10.75
284	92		97.6318		-10.5	10.75
283	74		97.0924		-7	-10.75
282	88		96.5046		7	-10.75
281	108		95.9488		15.5	-7.75
280	77		95.7891		-15.5	-7.75
279	94		95.7347		-14	7.75
278	122		95.1085		14	7.75
277	113		94.1156		4.5	5
276	104		92.8126		-4.5	5
275	95		91.202		-3.5	-5
274	102		89.5974		3.5	-5
273	100		87.9295		1	13.5
272	98		86.1155		-1	13.5
271	75		84.4149		3	-13.5
270	69		83.051		-3	-13.5
269	72		82.2107		-6.5	-19
268	85		82.1893		6.5	-19
267	110		82.7161		-6.5	19
266	123		83.3012		6.5	19
265	83		83.8868		5	-9.5
264	73		84.2252		-5	-9.5
263	99		84.4078		2	9.5
262	95		84.794		-2	9.5
261	63		85.1698		-2.5	-8.25
260	68		85.3905		2.5	-8.25
259	77		85.5594		-5	8.25
258	87		85.6597		5	8.25
257	50		85.7785		-14.5	6.5
256	79		86.0895		14.5	6.5
255	50		86.4154		-1.5	-6.5
254	53		86.5104		1.5	-6.5
253	93		86.3766		-10.5	11.75
252	114		85.9255		10.5	11.75
251	93		85.2115		13	-11.75
250	67		84.4241		-13	-11.75
249	108		83.52		0	7
248	108		82.4963		0	7
247	94		81.3703		0	-7
246	94		80.0787		0	-7
245	82		78.6751		9.5	0.5
244	63		77.2238		-9.5	0.5
243	78		75.7152		6.5	-0.5
242	65		74.1654		-6.5	-0.5
241	68		72.5975		-7	0.75
240	82		71.0184		7	0.75
239	70		69.496		-3.5	-0.75
238	77		68.1194		3.5	-0.75
237	107		66.9375		27.5	16.25
236	52		66.0195		-27.5	16.25
235	36		65.3665		-11	-16.25
234	58		64.9395		11	-16.25
233	63		64.7737		11.5	-3.75
232	40		64.8824		-11.5	-3.75
231	49		65.3209		-10	3.75
230	69		66.1878		10	3.75
229	77		67.5033		-0.5	-2.25
228	78		69.2982		0.5	-2.25
227	77		71.4605		-5	2.25
226	87		73.7847		5	2.25
225	73		76.185		-0.5	8.75
224	74		78.5134		0.5	8.75
223	55		80.7013		-1	-8.75
222	57		82.7471		1	-8.75
221	150		84.4655		20	23.75
220	110		85.6747		-20	23.75
219	78		86.4546		-4.5	-23.75
218	87		86.9211		4.5	-23.75
217	79		87.0873		-1.5	-3
216	82		87.0601		1.5	-3
215	95		86.6826		8.5	3
214	78		85.6744		-8.5	3
213	97		84.0564		9	8.75
212	79		81.7859		-9	8.75
211	46		78.99		-24.5	-8.75
210	95		75.9784		24.5	-8.75
209	54		72.8128		7.5	-6.5
208	39		69.624		-7.5	-6.5
207	52		66.5398		-7.5	6.5
206	67		63.5973		7.5	6.5
205	64		61.0327		2.5	-19.75
204	59		59.1038		-2.5	-19.75
203	135		57.6593		34	19.75
202	67		56.465		-34	19.75
201	72		55.49		9	9.75
200	54		54.5607		-9	9.75
199	58		53.8595		14.5	-9.75
198	29		53.7579		-14.5	-9.75
197	60		54.1821		13.5	-4
196	33		55.1407		-13.5	-4
195	55		56.5416		0.5	4
194	54		58.083		-0.5	4
193	67		59.7353		6	9
192	55		61.4246		-6	9
191	43		62.9867		0	-9
190	43		64.3286		0	-9
189	54		65.2302		-4	-3.75
188	62		65.4269		4	-3.75
187	82		65.0848		16.5	3.75
186	49		64.485		-16.5	3.75
185	94		63.6526		8	22.5
184	78		62.761		-8	22.5
183	39		61.6482		-2	-22.5
182	43		59.9506		2	-22.5
181	57		57.762		-3.5	-4
180	64		55.1002		3.5	-4
179	69		52.0507		0.5	4
178	68		48.9027		-0.5	4
177	70		45.6927		24	10.75
176	22		42.4915		-24	10.75
175	19		39.4796		-5.5	-10.75
174	30		36.7791		5.5	-10.75
173	39		34.612		-1.5	-0.75
172	42		33.2491		1.5	-0.75
171	35		32.5448		-7	0.75
170	49		32.2343		7	0.75
169	45		32.3131		6.5	1.5
168	32		32.6349		-6.5	1.5
167	49		33.3707		13.5	-1.5
166	22		34.8901		-13.5	-1.5
165	16		37.1205		-3.5	-7.5
164	23		40.0612		3.5	-7.5
163	36		43.6		1.5	7.5
162	33		47.4068		-1.5	7.5
161	25		51.4225		-13.5	-15.75
160	52		55.5349		13.5	-15.75
159	70		59.561		0	15.75
158	70		63.3941		0	15.75
157	84		66.7715		0.5	3
156	83		69.3878		-0.5	3
155	70		71.4077		-7.5	-3
154	85		73.1168		7.5	-3
153	107		74.5278		-0.5	8
152	108		75.8157		0.5	8
151	110		76.7738		18.5	-8
150	73		76.9708		-18.5	-8
149	74		76.4839		1	18.5
148	72		75.3022		-1	18.5
147	42		73.5193		6	-18.5
146	30		71.4663		-6	-18.5
145	35		69.1729		-7.5	-9.75
144	50		66.7172		7.5	-9.75
143	74		64.2792		12	9.75
142	50		61.9608		-12	9.75
141	38		60.0065		-0.5	-12.5
140	39		58.7117		0.5	-12.5
139	50		57.8711		-13.5	12.5
138	77		57.1433		13.5	12.5
137	80		56.4854		6	1.5
136	68		55.6817		-6	1.5
135	64		54.9072		-7	-1.5
134	78		54.5727		7	-1.5
133	104		54.5537		20	21.5
132	64		54.8138		-20	21.5
131	52		55.337		11	-21.5
130	30		55.9122		-11	-21.5
129	39		56.5661		-16.5	3
128	72		57.3274		16.5	3
127	53		58.027		3.5	-3
126	46		58.5227		-3.5	-3
125	53		58.6766		10.5	-5.5
124	32		58.2854		-10.5	-5.5
123	39		57.5085		-14.5	5.5
122	68		56.6392		14.5	5.5
121	48		55.7018		6	-12.25
120	36		54.8423		-6	-12.25
119	59		53.9776		-7.5	12.25
118	74		52.852		7.5	12.25
117	67		51.5805		0	5.5
116	67		50.2298		0	5.5
115	54		48.803		-2	-5.5
114	58		47.4222		2	-5.5
113	59		46.0825		-4.5	16
112	68		44.7627		4.5	16
111	33		43.6026		1.5	-16
110	30		42.7449		-1.5	-16
109	20		42.2865		1	-3.25
108	18		42.3744		-1	-3.25
107	25		42.9425		-0.5	3.25
106	26		43.8308		0.5	3.25
105	52		45.0633		-7.5	-12.75
104	67		46.5937		7.5	-12.75
103	85		48.4969		0	12.75
102	85		50.9555		0	12.75
101	62		53.9352		16.5	-12.25
100	29		57.4279		-16.5	-12.25
99	48		61.3555		-22	12.25
98	92		65.5224		22	12.25
97	110		69.8689		5	35.5
96	100		74.2986		-5	35.5
95	29		78.7013		-5	-35.5
94	39		83.0114		5	-35.5
93	52		87.0537		-2.5	-14
92	57		90.6331		2.5	-14
91	60		93.8315		-22.5	14
90	105		96.7964		22.5	14
89	74		99.5222		10.5	-36.75
88	53		102.099		-10.5	-36.75
87	119		104.378		-18	36.75
86	155		106.074		18	36.75
85	238		107.208		-1	67.75
84	240		107.747		1	67.75
83	138		107.766		34.5	-67.75
82	69		107.504		-34.5	-67.75
81	30		106.987		-2.5	-13.75
80	35		106.287		2.5	-13.75
79	55		105.508		-5	13.75
78	65		104.683		5	13.75
77	122		103.988		11	-10
76	100		103.624		-11	-10
75	124		103.428		-7	10
74	138		103.153		7	10
73	90		102.746		-13.5	-11
72	117		102.028		13.5	-11
71	159		101.121		33.5	11
70	92		100.312		-33.5	11
69	80		99.4974		0	-7.25
68	80		98.6419		0	-7.25
67	104		97.8158		9.5	7.25
66	85		96.9885		-9.5	7.25
65	85		96.2525		-23.5	-4
64	132		95.7422		23.5	-4
63	153		95.379		36.5	4
62	80		95.0649		-36.5	4
61	33		94.8231		-3.5	-25.25
60	40		94.6215		3.5	-25.25
59	67		94.5664		-20	25.25
58	107		94.8549		20	25.25
57	54		95.5258		-25.5	-29.5
56	105		96.6615		25.5	-29.5
55	117		98.3216		-21.5	29.5
54	160		100.501		21.5	29.5
53	179		103.314		4.5	56.75
52	170		106.879		-4.5	56.75
51	57		110.958		-4	-56.75
50	65		115.216		4	-56.75
49	74		119.481		-20	1
48	114		123.441		20	1
47	85		127.059		-7	-1
46	99		130.436		7	-1
45	128		133.276		-43	2.75
44	214		135.326		43	2.75
43	176		136.662		10.5	-2.75
42	155		137.345		-10.5	-2.75
41	214		137.391		-13.5	47.75
40	241		136.936		13.5	47.75
39	195		135.715		63	-47.75
38	69		133.316		-63	-47.75
37	55		129.716		-14.5	-2.25
36	84		124.794		14.5	-2.25
35	79		118.843		5	2.25
34	69		112.468		-5	2.25
33	114		105.83		35.5	8
32	43		99.2524		-35.5	8
31	40		92.9361		-22.5	-8
30	85		86.8821		22.5	-8
29	62		81.562		6	-26.5
28	50		77.4586		-6	-26.5
27	88		74.3193		-21	26.5
26	130		71.7801		21	26.5
25	73		69.7882		-18.5	9
24	110		68.0317		18.5	9
23	95		66.8894		21.5	-9
22	52		67.0765		-21.5	-9
21	78		68.4948		7	-28
20	64		71.2096		-7	-28
19	109		74.9919		-18	28
18	145		79.1876		18	28
17	62		83.7111		13	-36.25
16	36		88.3561		-13	-36.25
15	87		92.817		-34.5	36.25
14	156		96.9649		34.5	36.25
13	124		100.322		33	16
12	58		102.338		-33	16
11	35		103.363		-24	-16
10	83		103.958		24	-16
9	100		104.193		-46	3.75
8	192		104.449		46	3.75
7	124		104.372		-14.5	-3.75
6	153		103.188		14.5	-3.75
5	148		101.089		39.5	11
4	69		98.0997		-39.5	11
3	89		94.3292		2.5	-11
2	84		90.2897		-2.5	-11
1	29		85.9869		0	0

## Sheet: average1
					Spring		Standard Deviation		Summer		Standard Deviation		Autumn		Standard Deviation		Winter		Standard Deviation					Jan.		Feb.		Mar.		Apr.		May		June		July		Aug.		Sep.		Oct.		Nov.		Dec.
districts		Annual mean value			2013	2014	2013	2014	2013	2014	2013	2014	2013	2014	2013	2014	2013	2014	2013	2014				2013	2014	2013	2014	2013	2014	2013	2014	2013	2014	2013	2014	2013	2014	2013	2014	2013	2014	2013	2014	2013	2014	2013	2014
High-voltage Switch Factory		108.156			135.275	109.746	64.621	46.16	74.0588	61	32.595	25.795	105.635	92.417	60.022	50.67	230.789	163.886	116.224	93.872				263.31	209.889	268.679	199.636	180.968	136.864	134.533	104.294	88.8	84.55	64.875	66.4286	73.0645	48.12	82.4333	70.4545	103.857	62.4667	122.375	113.038	73.6364	106.385	255.091	96.2667
Xingqing district		103.942			112.621	105.338	58.451	47.288	64.6047	47.916	34.224	23.078	122.627	82.256	62.211	51.952	211.111	179.376	119.905	117.477				239.308	211.071	259.852	253.571	160.63	137.273	112.233	100	69.8	81.5217	49.32	54.2593	64.7419	40	77.2	50.4615	111.233	45.6429	144.444	91.6897	108.889	108.172	261.909	77.1379
Textile city		106.948			117.023	92.678	71.373	36.347	71.978	63.492	39.763	30.055	126.409	102.329	68.489	58.119	188.378	158.159	109.531	91.57				236.036	162.452	233.296	206.36	178.367	115.9	102.867	87.9655	62.5769	74.6129	65.8667	62	76.5484	54.9167	73.3667	78.125	91.1852	61.2143	172	125.071	106.062	128.05	161.84	106.692
Xiaozhai		97.426			105.483	94.771	52.973	39.13	66.0444	49.683	39.973	22.103	113.466	91.069	61.808	58.822	207.178	153.238	107.449	94.939				217.643	185	238.074	198.583	139.935	114.931	100	86.2	71.8148	81.125	54.1034	55.6	68.0938	38.5556	75.7241	54.7667	99.4333	50.5862	159.8	106.241	78.8571	116.379	218.714	88.4194
People's stadium		114.319			127.053	110.798	63.301	41.92	77.3833	65.94	43.787	30.896	135.63	91.398	71.734	49.082	198.011	191.707	114.462	112.637				249.571	223.96	289.45	249.679	172.233	132.931	112.462	108.241	78.25	92.4839	54.4286	74.92	81.3913	63.3214	101.75	60.9	109.167	62.6667	200	97.1935	153.714	111.267	219.304	107.931
High-tech Western		99.873			126.307	99.964	65.488	53.739	72.6548	53.226	38.451	31.523	117.051	78.307	59.681	61.252	214.111	163.414	115.388	101.739				272.31	185.226	264.929	203.444	170.258	118.967	122.037	92.25	84.7333	86.3462	64.6	54.25	69.7	35.9333	86.4167	69.7	103.286	40.4348	150.414	81.3913	89.3333	105.897	282.5	102.828
Economic development district		102.775			111.846	94.216	50.499	46.107	77.2759	70.065	34.8	23.041	113.6	80.014	61.675	43.083	206.489	159.658	117.802	104.365				279.3	199.692	217.2	203.364	150.28	122.179	103.28	79.8261	85.1786	74.5652	68.1724	76.5909	78.6897	76.2857	84.9655	61.1923	121.367	56.7037	140	100.87	75.1923	86.5217	183.654	88.1429
Chang an district		89.431			108.625	79.167	59.522	37.6	67.5682	49.759	40.767	19.085	97.8916	79.534	53.591	46.388	209.6	149.046	104.081	91.632				213.429	163.867	240.536	210.111	155.3	101.103	96.4483	70	72.5172	67.5161	54.8	53.5333	60.4333	42.3077	88.8929	52.3548	94.9286	49.5517	127.889	91.7419	71.9286	97.0714	198.484	81.5161
Yanliang district		94.181			113.081	81.352	59.092	30.827	68.3696	54.807	31.506	19.503	110.035	90.841	59.286	53.749	214.878	151.682	97.273	92.221				225.935	182.852	248.25	195.321	165.462	101.323	108.5	72.9615	72.2667	68.4194	61.9	61.5172	68.1875	45.8621	75.0333	56.9667	95.9333	49.1667	148.034	109	83.9231	116.296	192.286	82.9
Lintong district		98.365			107.18	80.587	48.45	33.463	73.407	63.716	43.371	26.229	139.227	93.405	82.513	58.374	198.367	159.095	104.418	104.609				231.935	181.034	218.304	239.083	145.409	92.3548	99.3704	73.3	85.4483	75.871	62.8667	71.2667	68.5862	52.3793	90.2963	67.2414	133.87	60.6207	188.429	113.815	86.9583	107.679	256.455	76.6452
Qujiang cultural group		95.695			104.079	80.942	58.744	32.093	53.954	55.662	31.198	24.228	92.8658	96.337	49.687	61.364	190.4	145.134	114.624	83.227				274.286	153	196	194.038	154.393	91.3667	98.0333	87.5385	64.4839	64.8	44.6333	58.5	52.25	45.2222	65.2414	59.7931	80.4138	55.6333	124.958	109.581	78.7586	125.286	165.333	97.7742
Guangyun Tan		95.503			123.643	79.429	64.165	40.183	76.8953	58.086	41.553	24.388	121.234	100.167	64.894	59.362	217.389	142.435	113.513	81.122				241.966	159.355	257.964	177.846	167	106.963	124.273	77.4815	79.8387	56.4	62.5667	61.8519	78.2692	50.9231	90.0333	61.1071	108.037	60	157.129	113.29	81.4211	128.88	231.522	90.8214
Cao Tan		111.151			128.733	123.736	56.815	40.437	79.2528	62.589	35.557	23.553	174.258	78.659	85.871	40.288	266.356	182.488	105.144	117.539				286.444	225.833	260.214	246.704	174.129	146.065	117.1	114.56	92.2414	108.806	71.7	79.0333	81.7419	53.6667	84.2333	55.0667	116.167	54.4643	214.033	94.8387	193.207	84.7241	288.774	77.8621
																						Standard Deviation		24.3053	24.5713	25.2505	24.7195	12.8562	17.803	11.726	14.3793	9.40486	13.4262	7.87656	9.02393	8.64345	10.9679	9.41493	8.02555	13.8579	7.03321	28.8101	11.9762	35.9947	14.1113	42.5937	11.1155

## Sheet: average2
		Jan.	Feb.	Mar.	Apr.	May	June	July	Aug.	Sep.	Oct.	Nov.	Dec.
		2013	2013	2013	2013	2013	2013	2013	2013	2013	2013	2013	2013
	High-voltage Switch Factory	263.31	268.679	180.968	134.533	88.8	64.875	73.0645	82.4333	103.857	122.375	73.6364	255.091
	Xingqing district	239.308	259.852	160.63	112.233	69.8	49.32	64.7419	77.2	111.233	144.444	108.889	261.909
	Textile city	236.036	233.296	178.367	102.867	62.5769	65.8667	76.5484	73.3667	91.1852	172	106.062	161.84
	Xiaozhai	217.643	238.074	139.935	100	71.8148	54.1034	68.0938	75.7241	99.4333	159.8	78.8571	218.714
	People's stadium	249.571	289.45	172.233	112.462	78.25	54.4286	81.3913	101.75	109.167	200	153.714	219.304
	High-tech Western	272.31	264.929	170.258	122.037	84.7333	64.6	69.7	86.4167	103.286	150.414	89.3333	282.5
	Economic development district	279.3	217.2	150.28	103.28	85.1786	68.1724	78.6897	84.9655	121.367	140	75.1923	183.654
	Chang an district	213.429	240.536	155.3	96.4483	72.5172	54.8	60.4333	88.8929	94.9286	127.889	71.9286	198.484
	Yanliang district	225.935	248.25	165.462	108.5	72.2667	61.9	68.1875	75.0333	95.9333	148.034	83.9231	192.286
	Lintong district	231.935	218.304	145.409	99.3704	85.4483	62.8667	68.5862	90.2963	133.87	188.429	86.9583	256.455
	Qujiang cultural group	274.286	196	154.393	98.0333	64.4839	44.6333	52.25	65.2414	80.4138	124.958	78.7586	165.333
	Guangyun Tan	241.966	257.964	167	124.273	79.8387	62.5667	78.2692	90.0333	108.037	157.129	81.4211	231.522
	Cao Tan	286.444	260.214	174.129	117.1	92.2414	71.7	81.7419	84.2333	116.167	214.033	193.207	288.774
Standard Deviation		24.3053	25.2505	12.8562	11.726	9.40486	7.87656	8.64345	9.41493	13.8579	28.8101	35.9947	42.5937
		2014	2014	2014	2014	2014	2014	2014	2014	2014	2014	2014	2014
		209.889	199.636	136.864	104.294	84.55	66.4286	48.12	70.4545	62.4667	113.038	106.385	96.2667
		211.071	253.571	137.273	100	81.5217	54.2593	40	50.4615	45.6429	91.6897	108.172	77.1379
		162.452	206.36	115.9	87.9655	74.6129	62	54.9167	78.125	61.2143	125.071	128.05	106.692
		185	198.583	114.931	86.2	81.125	55.6	38.5556	54.7667	50.5862	106.241	116.379	88.4194
		223.96	249.679	132.931	108.241	92.4839	74.92	63.3214	60.9	62.6667	97.1935	111.267	107.931
		185.226	203.444	118.967	92.25	86.3462	54.25	35.9333	69.7	40.4348	81.3913	105.897	102.828
		199.692	203.364	122.179	79.8261	74.5652	76.5909	76.2857	61.1923	56.7037	100.87	86.5217	88.1429
		163.867	210.111	101.103	70	67.5161	53.5333	42.3077	52.3548	49.5517	91.7419	97.0714	81.5161
		182.852	195.321	101.323	72.9615	68.4194	61.5172	45.8621	56.9667	49.1667	109	116.296	82.9
		181.034	239.083	92.3548	73.3	75.871	71.2667	52.3793	67.2414	60.6207	113.815	107.679	76.6452
		153	194.038	91.3667	87.5385	64.8	58.5	45.2222	59.7931	55.6333	109.581	125.286	97.7742
		159.355	177.846	106.963	77.4815	56.4	61.8519	50.9231	61.1071	60	113.29	128.88	90.8214
		225.833	246.704	146.065	114.56	108.806	79.0333	53.6667	55.0667	54.4643	94.8387	84.7241	77.8621
Standard Deviation		24.5713	24.7195	17.803	14.3793	13.4262	9.02393	10.9679	8.02555	7.03321	11.9762	14.1113	11.1155
